# Supplementary material for: Effects of dietary Bacillus amyloliquefaciens supplementation on growth performance, intestinal morphology, inflammatory response, and microbiota of intra-uterine growth retarded weanling piglets
Source: J Anim Sci Biotechnol. 2018 Mar 13;9:22. doi: 10.1186/s40104-018-0236-2 (PMC5848560; doi:10.1186/s40104-018-0236-2)
Supplement: Supplementary file 1 — Availability of data and materials. (XLSX 32 kb) [file 40104_2018_236_MOESM1_ESM.xlsx]

## Sheet: Information
Measured biochemical parameters of the animals
Aims: to investigate the effects of dietary Bacillus amyloliquefaciens supplementation on the growth performance, intestinal morphology, inflammatory response, and microbiota of intrauterine growth retarded weanling piglets
Means with their pooled standard errors follow the information of the individual animals
Data were tested for normality (Shapiro-Wilk test) and homogeneity of variances (Levene’s test) prior to statistical analysis.
Data that were heterogeneous or not normally distributed were analyzed using non-parametric Kruskal-Wallis test, and pairwise differences in rank sums were evaluated using selected comparisons tests.
All normal data were tested for statistical significance using one-way ANOVA and Tukey's post hoc test for pairwise comparisons.

## Sheet: Animal + Biochemical parameters
Animal number	1	2	3	4	5	6	Mean	7	8	9	10	11	12	Mean	13	14	15	16	17	18	Mean	SEM		P values
Experiment groups	NBW	NBW	NBW	NBW	NBW	NBW		IUGR	IUGR	IUGR	IUGR	IUGR	IUGR		IUGR	IUGR	IUGR	IUGR	IUGR	IUGR				NBW-CON vs. IUGR-CON	IUGR-CON vs. IUGR-BA
Diets	CON	CON	CON	CON	CON	CON		CON	CON	CON	CON	CON	CON		BA	BA	BA	BA	BA	BA
Average daily gain, g/d	401.429	336.429	381.429	345.714	375	336.429	362.738	282.5	255.714	222.143	286.429	257.857	230.714	255.893	346.786	254.643	292.5	320.714	290.357	306.071	301.845	12.314		<0.001	0.033
Average daily feed intake, g/d	651.187	592.418	607.565	520.019	570.054	522.166	577.235	486.108	423.82	390.94	479.055	406.682	387.486	429.015	539.071	402.836	442.783	479.988	455.042	500.411	470.022	18.4357		<0.001	0.320
Feed efficiency, g/g	0.616457	0.56789	0.627799	0.664811	0.657832	0.644295	0.629847	0.581146	0.603356	0.568227	0.597903	0.634051	0.595413	0.596683	0.643302	0.632125	0.660594	0.668171	0.638089	0.61164	0.64232	0.00755683		0.115	0.026
Jejunal villus height, μm	509.532	499.458	509.885	431.222	534.549	508.068	498.786	384.897	347.371	364.053	357.378	430.459	453.97	389.688	387.92	479.05	436.454	485.833	377.502	492.853	443.269	14.4818		0.004	0.433
Jejunal crypt depth, μm	187.798	243.585	202.145	171.853	203.05	181.978	198.401	167.203	183.628	193.377	226.967	257.003	232.834	210.169	180.54	215.273	193.059	203.872	189.816	204.022	197.764	5.812		0.709	0.683
Jejunal villus height/crypt depth ratio, μm/μm	2.71319	2.05045	2.52238	2.50925	2.63261	2.79192	2.53663	2.30198	1.89171	1.8826	1.57459	1.67492	1.94976	1.87926	2.14867	2.22532	2.26073	2.38303	1.98878	2.41568	2.23703	0.0825349		<0.001	0.04
Jejunal Ki-67 positive cell percentage per crypt, %	42.9339	40.105	47.9789	37.9512	37.7906	46.9159	42.2793	45.0937	44.3786	49.3401	48.7051	38.6503	51.3305	46.2497	43.23	34.6862	37.5189	37.069	44.2811	49.7894	41.0958	1.21245		0.366	0.198
Jejunal TUNEL positive cell percentage per 100 cells of villus, %	8.26667	8	8.13333	6.13333	9.73333	6.66667	7.82222	11.9333	14	8.8	13.4	11.6	15	12.4556	9.2	8.8	11.4	8.66667	9.86667	11.3333	9.87778	0.584341		0.001	0.038
Jejunal BCL-2 abundance, relative to NBW-CON	0.889585	0.927872	0.840838	1.83036	0.676677	0.834664	1	0.48917	0.79555	0.267819	0.378623	0.620671	0.637523	0.531559	0.831566	0.368918	0.953204	0.967266	0.715275	0.948504	0.797456	0.0803892		0.033	0.092
Jejunal MCL-1 abundance, relative to NBW-CON	1.30545	0.525811	0.98242	0.897584	1.28791	1.00082	1	0.837264	0.68531	1.05404	0.457605	0.658986	0.241361	0.655761	0.949381	1.00447	0.551502	0.710547	0.95143	0.941563	0.851482	0.0660255		0.081	0.402
Jejunal BAX abundance, relative to NBW-CON	1.94191	0.402013	1.4935	0.501306	0.916859	0.744413	1	1.11272	2.05122	1.62393	0.947368	1.99002	1.91625	1.60692	1.38126	1.64711	1.29687	1.04718	1.66041	0.590956	1.27063	0.125979		0.123	0.491
Jejunal PLSCR3 abundance, relative to NBW-CON	1.06992	0.260033	0.944866	0.394669	1.12828	2.20222	1	2.00883	0.500966	0.799047	1.44936	0.984399	0.766264	1.08481	1.8086	1.52203	0.573925	1.07453	0.977125	0.240838	1.03284	0.135404		0.969	0.988
Jejunal TNFα content, pg/mg	0.637671	0.793276	1.12736	0.655625	1.24422	0.924353	0.897084	0.905667	0.728684	1.88689	1.63345	2.55819	1.92929	1.60703	1.00788	0.746717	0.526826	1.25961	0.608715	0.867325	0.836178	0.130743		0.038	0.024
Jejunal IFNγ content, pg/mg	2.11359	0.958486	1.53541	1.84807	0.897722	1.77715	1.52174	2.61715	2.29549	2.20555	1.37939	2.60202	1.69509	2.13245	1.62012	1.51251	1.12785	2.04434	0.886753	1.46564	1.44287	0.127713		0.093	0.054
Jejunal IL-1β content, pg/mg	3.58447	2.35909	4.59333	3.76591	6.95174	4.9559	4.36841	9.60372	10.2043	11.588	5.94369	8.98455	5.04368	8.56133	3.36448	3.28287	7.19546	8.95838	5.0688	5.05884	5.48814	0.640885		0.011	0.062
Jejunal IL-4 content, pg/mg	0.956866	1.57852	1.15102	1.17044	1.5777	1.14021	1.26246	0.967544	1.48092	0.976533	0.834665	2.1335	1.2522	1.27423	1.0563	1.8615	1.49009	1.48435	1.6959	1.6717	1.54331	0.0842745		0.998	0.406
Jejunal IL-6 content, pg/mg	2.40331	0.833408	1.93199	1.24336	2.33581	1.52285	1.71179	1.32123	5.41664	1.83807	3.7084	3.31415	3.0258	3.10405	1.4927	1.39736	1.45771	2.9702	4.3953	2.3376	2.34181	0.287691		0.12	0.495
Jejunal IL-10 content, pg/mg	20.926	23.5816	16.4542	12.4028	23.9759	17.2232	19.0939	15.1059	18.5655	12.0107	14.6703	9.19798	16.8617	14.402	28.7825	28.8408	15.3522	21.6381	16.1478	22.5485	22.2183	1.29913		0.227	0.029
Jejunal MCP-1 content, pg/mg	5.82056	7.35234	4.43398	5.06019	4.4384	4.71846	5.30399	6.20835	8.63174	8.2317	5.83901	5.90987	9.00589	7.30443	6.49147	5.69873	7.05733	5.09644	6.5418	4.38208	5.87797	0.338208		0.031	0.14
Jejunal MPO activity, U/g	28.4827	25.6052	41.1739	25.1472	19.1848	11.8621	25.2427	99.4349	46.3183	36.1711	83.3546	43.2465	57.4944	61.0033	31.3108	21.0861	28.9858	24.823	42.5936	29.271	29.6784	5.25297		0.005	0.052
Jejunal goblet cell density, n/100 μm of villus height	2.74957	2.65815	3.18446	2.78445	2.47225	3.47045	2.88656	2.41933	3.03466	2.94696	2.24383	2.78336	2.70494	2.68885	3.19885	2.6433	2.44414	2.81966	2.52482	2.70139	2.72203	0.07		0.54	0.982
Jejunal MUC2, ng/mg protein	21.8707	16.0055	13.0839	10.3711	6.09873	7.70869	12.5231	6.39294	8.43752	8.4449	6.82913	7.97172	10.174	8.0417	10.0354	7.22515	6.01465	9.30521	12.9338	8.03135	8.92425	0.95		NS	NS
Jejunal TFF3, ng/mg protein	125.542	107.849	112.271	110.776	100.743	88.9651	107.691	85.0915	85.7549	97.0664	77.5408	67.8131	86.0506	83.2195	107.787	88.8243	83.2708	75.4322	116.583	91.365	93.877	3.72		0.012	0.34
Jejunal total bacteria abundance, log10 copies/g	10.0353	9.08737	10.0799	9.17318	9.71005	9.02123	9.51785	9.82831	10.5398	9.65668	9.0593	9.71212	9.10547	9.65028	10.2415	9.81297	9.20051	9.18751	9.12353	9.42981	9.4993	0.11007		0.888	0.857
Jejunal Lactobacillus abundance, log10 copies/g	5.9774	7.68545	5.83451	6.70328	7.69296	6.58825	6.74698	5.86111	6.88755	6.10055	6.10815	6.75535	7.92896	6.60695	6.78162	6.7114	8.06789	7.07857	7.58606	6.34008	7.09427	0.170506		0.942	0.502
Jejunal Escherichia coli abundance, log10 copies/g	6.65459	5.42225	5.87524	6.57862	6.61054	6.03578	6.19617	7.37356	6.6991	7.20717	6.02202	7.30891	6.59891	6.86828	5.75004	6.36271	6.64814	5.7922	5.69944	5.72147	5.99567	0.13967		0.223	0.028
Jejunal Bacillus abundance, log10 copies/g	4.0082	4.23479	4.49569	3.6687	5.12163	4.76565	4.38244	4.90771	4.35086	4.48522	4.14053	4.85434	3.60096	4.38994	4.94609	4.32188	4.97201	4.19966	5.0715	4.65495	4.69435	0.108528		1	0.507
Jejunal Bifidobacterium abundance, log10 copies/g	3.28119	2.63786	2.91817	2.38584	3.10514	3.05671	2.89749	2.50227	3.49946	2.88941	2.64482	2.86327	2.50128	2.81675	2.75033	3.41178	2.51911	2.89912	3.58972	3.52764	3.11629	0.0913483		0.931	0.398
Ileal villus height, μm	441.944	415.727	364.516	411.798	437.577	415.565	414.521	363.481	326.564	343.552	353.274	369.996	356.368	352.206	392.12	459.418	340.473	397.473	421.175	393.034	400.615	9.12256		0.005	0.029
Ileal crypt depth, μm	190.589	165.852	187.509	190.984	165.914	166.082	177.822	194.735	189.526	207.048	169.964	159.029	190.183	185.081	170.877	209.995	181.515	158.013	156.404	177.534	175.723	3.87416		NS	NS
Ileal villus height/crypt depth ratio, μm/μm	2.31883	2.50662	1.944	2.1562	2.63737	2.50216	2.3442	1.86655	1.72306	1.65929	2.07852	2.3266	1.87382	1.92131	2.29474	2.18776	1.87574	2.51544	2.69287	2.21385	2.29673	0.0741054		0.035	0.063
Ileal Ki-67 positive cell percentage per crypt, %	37.92	47.9707	39.7106	30.4124	45.8546	36.8478	39.786	53.9467	45.5427	57.7189	60.0985	42.9982	42.9882	50.5489	35.9686	40.3847	32.2639	36.0179	42.4569	47.0031	39.0159	1.92799		0.03	0.02
Ileal TUNEL positive cell percentage per 100 cells of villus, %	6.93333	12.0667	8.53333	9.66667	5.73333	5.4	8.05556	12.2667	9.73333	15.6	16.7333	12.9333	16.3333	13.9333	8.6	4.8	8.6	5.93333	6.4	7.26667	6.93333	0.906639		0.002	<0.001
Ileal BCL-2 abundance, relative to NBW-CON	0.67385	0.939464	0.765079	1.53221	0.910744	1.17865	1	0.663119	0.384934	0.555999	0.658484	0.367351	0.524625	0.525752	1.2965	1.0275	0.541796	0.882904	1.05217	0.555032	0.892651	0.0757681		0.017	0.067
Ileal MCL-1 abundance, relative to NBW-CON	0.607749	0.686466	0.911188	1.03407	1.72891	1.03162	1	0.601102	0.237212	0.897263	1.04866	0.941047	1.15399	0.813213	0.854497	1.54963	1.06654	0.831331	0.990277	0.747453	1.00662	0.0794116		0.626	0.606
Ileal BAX abundance, relative to NBW-CON	0.846601	0.87806	1.21056	0.853613	1.48665	0.724513	1	2.22121	1.48624	2.50479	0.80635	1.45265	1.39615	1.64457	0.727184	1.10211	1.28381	1.29961	1.03177	1.04856	1.08217	0.114484		NS	NS
Ileal PLSCR3 abundance, relative to NBW-CON	0.977294	0.696521	1.06086	0.898763	1.13559	1.23097	1	0.445938	0.461906	0.990386	1.43426	1.24034	1.08939	0.943705	0.524104	1.28746	0.724672	0.712329	1.28818	0.603884	0.856772	0.073593		0.952	0.89
Ileal TNFα content, pg/mg	1.47199	1.7429	1.1539	0.824079	0.784789	1.21897	1.19944	1.26929	1.33348	2.06934	1.88456	2.15712	1.3458	1.6766	0.927301	1.17365	1.01722	1.26693	0.487128	1.11253	0.99746	0.104607		0.082	0.012
Ileal IFNγ content, pg/mg	1.60599	2.59316	1.43096	2.10544	2.42731	1.41937	1.93037	2.92949	1.73393	1.34696	2.11561	2.38952	2.94733	2.24381	1.87899	1.79716	1.33858	0.5121	2.20307	1.69169	1.57026	0.145726		0.632	0.148
Ileal IL-1β content, pg/mg	4.87738	5.97476	6.74867	6.9066	7.95366	7.50411	6.66086	17.9796	5.63823	10.9137	23.7839	10.9012	13.466	13.7804	4.48799	9.67348	6.86544	5.61051	6.17738	9.55409	7.06148	1.17334		0.092	0.08
Ileal IL-4 content, pg/mg	1.00399	1.16703	0.500674	0.596349	0.62005	0.873677	0.793628	0.899272	1.04272	0.742168	0.557307	1.00858	0.546374	0.799404	1.12311	0.666294	0.869668	1.02072	1.41742	1.24006	1.05621	0.0628961		0.999	0.211
Ileal IL-6 content, pg/mg	2.7453	2.25764	1.8834	0.701409	1.20241	2.01263	1.80046	2.16726	2.39271	1.4954	2.00262	1.23457	1.74853	1.84018	2.13464	1.82161	2.43082	0.615795	2.93128	2.26734	2.03358	0.150404		0.994	0.872
Ileal IL-10 content, pg/mg	19.6429	24.229	27.7131	18.8561	20.4203	23.4408	22.3837	12.2544	13.7918	12.8788	11.188	17.1452	6.52696	12.2975	20.8033	21.0011	38.8906	21.1838	30.0637	22.6311	25.7623	1.78511		0.028	0.004
Ileal MCP-1 content, pg/mg	4.89903	6.45562	3.81203	6.42135	4.82698	5.78165	5.36611	7.33244	5.94107	7.5012	9.5815	8.68424	13.0035	8.67399	10.0335	6.23607	4.63015	8.5108	8.05208	5.57232	7.1725	0.539849		0.025	0.394
Ileal MPO activity, U/g	21.3611	31.087	53.9461	39.8337	35.9577	48.2865	38.412	56.8503	70.9047	99.3925	65.3433	74.6568	71.5632	73.1185	48.2253	59.3273	71.855	34.0091	39.262	44.1783	49.4762	4.59441		0.001	0.02
Ileal goblet cell density, n/100 μm of villus height	4.07549	4.58218	4.18762	3.61706	3.19176	4.45866	4.01879	2.91793	3.63995	2.66417	2.78894	3.62279	3.34717	3.16349	4.01731	4.21138	3.6881	4.02692	3.41065	3.66797	3.83705	0.13		0.009	0.039
Ileal MUC2, ng/mg protein	16.546	17.5283	13.8987	23.921	15.9816	18.6429	17.7531	5.02196	7.72859	7.7382	4.08636	7.80904	9.57135	6.99258	16.6604	12.1969	7.23539	17.2143	20.7235	9.28937	13.8866	1.36		<0.001	0.016
Ileal TFF3, ng/mg protein	143.162	157.782	186.063	220.824	180.144	120.463	168.073	102.864	110.634	119.899	81.3311	85.4641	122.802	103.832	130.579	171.178	100.262	151.683	173.18	179.222	151.017	9.17		0.004	0.032
Ileal total bacteria abundance, log10 copies/g	9.97465	10.2317	9.86786	11.1159	9.74945	9.78325	10.1205	9.99559	10.0239	10.2435	10.3891	10.2726	10.6101	10.2558	9.84077	10.6187	10.1261	10.2192	10.6594	9.7279	10.1987	0.0886428		NS	NS
Ileal Lactobacillus abundance, log10 copies/g	7.64835	6.73795	7.66744	7.6841	9.2253	7.78416	7.79122	7.51551	7.41576	7.06622	6.73893	7.1746	6.20977	7.02013	8.41786	8.57018	8.26482	8.02924	7.5107	7.37738	8.02836	0.170586		0.105	0.03
Ileal Escherichia coli abundance, log10 copies/g	6.55501	6.56832	5.92878	5.97227	5.85265	5.83367	6.11845	7.50325	7.75281	6.39366	7.0178	7.91192	6.60026	7.19662	5.91068	7.09874	5.73817	6.43645	6.47286	6.66152	6.3864	0.157289		0.033	0.198
Ileal Bacillus abundance, log10 copies/g	4.48562	4.81593	4.32433	4.11349	5.6317	5.70282	4.84565	4.87195	4.90269	4.17783	4.69957	4.8873	4.21283	4.62536	5.38238	5.51679	4.91806	5.03839	6.63791	4.74876	5.37371	0.151004		NS	NS
Ileal Bifidobacterium abundance, log10 copies/g	3.47475	3.48355	3.9911	3.63048	3.52023	3.77349	3.6456	3.24176	3.01489	2.74483	3.50684	3.2262	2.25252	2.99784	3.03309	3.75014	3.87771	4.02271	4.15374	3.69881	3.75603	0.114061		0.019	0.007
																								NS nonsignificant values after Kruskal–Wallis comparison test
